# Supplementary material for: GSNOR regulates ganoderic acid content in Ganoderma lucidum under heat stress through S-nitrosylation of catalase
Source: Commun Biol. 2022 Jan 11;5:32. doi: 10.1038/s42003-021-02988-0 (PMC8752759; doi:10.1038/s42003-021-02988-0)
Supplement: Supplementary file 3 — Supplementary Data 1 [file 42003_2021_2988_MOESM3_ESM.xlsx]

## Sheet: Fig.1
	Fig.1a								Fig.1b
	GSNOR activity								GA content
	WT	siControl-1	siControl-2	GSNORi-11	GSNORi-12				WT	siControl-1	siControl-2	GSNORi-11	GSNORi-12
	1.4681	1.425	1.282	0.276	0.379				49.195	51.309	51.338	40.47	40.093
	0.9139	0.861	0.944	0.377	0.421				52.256	51.108	45.784	39.059	35.692
	0.9176	0.907	0.836	0.221	0.118				53.589	47.434	51.132	36.272	37.817

## Sheet: Fig.2
	Fig.2b							Fig.2c
	ROS content							CAT activity
	WT	siControl-1	siControl-2	GSNORi-11	GSNORi-12			WT	siControl-1	siControl-2	GSNORi-11	GSNORi-12
	1.80517	0.997191	2.11448	0.180136	0.157471			0.844	1.132	0.804	2.159	1.718
	0.963736	1.17399	1.60845	0.187648	0.246788			1.036	0.92	1.16	1.674	1.799
	1.40236	1.28163	1.64563	0.236287	0.176823			1.118	0.905	0.827	1.965	1.815
	0.877989	1.06702	2.12443	0.182747	0.143465
	1.44092	1.5718	1.03466	0.217744	0.173429
	1.05897	1.78652	1.34672	0.173615	0.172237			Fig.2d
	1.32305	1.1223	1.35506	0.158402	0.221368			APX activity
	1.52351	1.12725	1.52468	0.25167	0.186941			WT	siControl-1	siControl-2	GSNORi-11	GSNORi-12
	1.59006	1.37792	1.34454	0.172214	0.140812			1.157	0.863	1.167	1.255	0.896
	1.52799	1.18803	1.70782	0.391958	0.305686			1.011	1.419	0.777	1.575	0.925
	1.83316	0.990056	1.82138	0.233817	0.242386			0.831	1.417	1.164	0.692	1.528
	1.36839	1.41433	1.62914	0.207852	0.147044
	1.58546	1.46213	1.91989	0.19772	0.199064
	1.4077	1.67107	1.20155	0.232597	0.142869			Fig.2e
	1.14649	1.51871	1.34936	0.14944	0.113604			GPX activity
	1.40465	2.16674	1.5231	0.176675	0.170427			WT	siControl-1	siControl-2	GSNORi-11	GSNORi-12
	1.64437	1.75904	1.51569	0.175375	0.149409			1.112	1.188	1.179	0.937	0.935
	2.17253	2.22225	1.27511	0.206201	0.087835			0.958	0.791	0.864	0.608	0.78
	1.64718	1.50298	1.25236	0.134777	0.147414			1.081	0.824	1.175	0.809	0.739
	1.61442	1.50034	1.20575	0.167574	0.111013
	1.63006	1.8509	1.35862	0.180706	0.086643
	1.45615	1.56876	1.92075	0.190598	0.174756			Fig.2f
	0.967586	1.54579	1.62942	0.204101	0.160072			SOD activity
	1.36351	1.32848	1.8254	0.193329	0.154715			WT	siControl-1	siControl-2	GSNORi-11	GSNORi-12
	1.63523	1.73191	0.900115	0.181906	0.109491			0.995	0.983	0.987	0.993	1.014
	1.24603	1.24253	0.906954	0.180066	0.200267			1.008	0.986	0.998	0.986	1.01
	1.21035	1.55258	1.21483	0.214393	0.215692			0.995	1.005	0.992	0.995	0.984
	1.34358	1.25573	1.70516	0.165933	0.23708
	1.40374	1.40152	1.6198	0.142248	0.190684
	1.34575	1.49929	1.44837	0.291198	0.164031
	1.43288	1.60392	1.59596	0.179391	0.180936
	1.58596	1.13495	2.18422	0.216492	0.190971
	1.57435	1.07508	1.50288	0.108289	0.102627
	1.18868	1.44249	1.23379	0.277814	0.168279
	1.60326	1.58397	1.82568	0.365802	0.146294
	1.56447	1.15278	1.52776	0.147247	0.198241
	1.31851	1.44135	1.29343	0.253806	0.163647
	1.01379	1.4888	1.21302	0.288722	0.162715
	1.31476	1.05955	1.59981	0.108885	0.128311
	1.18207	1.47634	1.53136	0.317986	0.179643
	1.44297	1.52331	0.960668	0.246483	0.166415
	1.80893	1.50136	1.54931	0.278724	0.084783
	1.08338	1.48435	1.55868	0.261362	0.197933
	1.55009	1.85674	1.59503	0.34422	0.196028
	1.68546	1.45676	1.63886	0.226752	0.167274
	1.69219	1.2599	1.85706	0.21223	0.124705
	1.60309	1.76028	1.53468	0.21599	0.10503
	0.958537	1.73921	1.47451	0.193166	0.243146
	1.15874	0.96061	1.35865	0.181792	0.111058
	1.54696	1.46465	2.00357	0.163923	0.164671
	1.51108	1.87345	0.833746	0.134819	0.110634
	1.37347	1.79429	1.85906	0.039562	0.184061
	1.81117	1.45496	0.962235	0.164216	0.326183
	1.28022	1.70155	1.53028	0.183035	0.186785
	1.75992	1.47979	1.81295	0.191463	0.13076
	1.63877	1.73673	1.52038	0.201423	0.327437
	1.80154	1.54463	1.57801	0.288309	0.157697
	1.62443	1.80579		0.184311	0.160266
	0.876631	0.988365		0.203409	0.30536
	1.23293	1.86344		0.127133	0.204595
					0.151795

## Sheet: Fig.3
		Fig.3b												Fig.3c
		ROS content												GA content
		HS					HS+3-AT								WT			siControl-1			siControl-2			GSNORi-11			GSNORi-12
		WT	siControl-1	siControl-2	GSNORi-11	GSNORi-12	WT	siControl-1	siControl-2	GSNORi-11	GSNORi-12			HS	52.801	50.602	49.964	52.829	49.331	50.625	53.708	51.739	53.058	41.069	38.673	38.903	38.696	36.329	38.443
		0.815084	1.18461	0.719223	0.201212	0.10306	1.25338	1.25622	1.21551	0.769307	0.957307			HS+3-AT	55.194	57.175	57.932	57.131	57.464	55.079	57.736	57.326	57.496	49.125	47.183	49.114	47.169	49.468	49.341
		0.868795	0.814203	1.19295	0.197665	0.216667	1.20989	1.24908	1.27067	0.783972	0.835996
		0.913615	0.965189	1.05255	0.200445	0.167151	1.12398	1.11098	1.16045	0.768657	0.803396
		0.902276	0.945247	0.879457	0.206461	0.149513	1.27091	1.38026	1.1166	0.813318	0.810548
		0.844005	1.02467	0.932453	0.250576	0.179816	1.20591	1.1881	1.06004	0.882158	0.977661
		1.05003	0.821398	0.867997	0.269444	0.205513	1.30517	1.09231	1.23063	0.808312	0.788807
		0.806731	0.971102	0.977046	0.227542	0.218235	1.10922	1.30402	1.1931	0.862273	0.912102
		0.923427	0.871218	0.814171	0.267149	0.195596	1.25171	1.30368	1.35231	0.723743	0.642837
		1.03824	0.956561	1.18805	0.128946	0.233117	1.29069	1.03544	1.02788	0.895155	0.706458
		1.16586	0.837712	1.08507	0.061543	0.224058	1.29075	1.28084	1.06356	0.660689	0.768094
		1.08702	1.03626	1.05278	0.150939	0.21402	1.03696	1.14945	1.27632	0.761791	0.818345
		1.1083	1.01639	1.30615	0.190257	0.207627	1.21528	0.901931	1.02979	0.659495	0.779287
		0.917802	0.955222	1.15741	0.205736	0.199038	1.24593	1.13504	1.22111	0.761332	0.719326
		1.12451	0.88703	1.19748	0.220835	0.167139	1.30243	1.27885	1.23919	0.862296	0.647405
		1.04345	1.02461	0.864285	0.20133	0.157813	1.29153	1.26781	1.31802	0.800184	0.776943
		1.00446	1.01872	0.807918	0.197801	0.104041	1.27216	1.28081	1.23347	0.797061	0.894427
		1.07067	0.831547	1.16507	0.194059	0.056072	1.11072	1.19926	1.00049	0.755431	0.979861
		0.872396	0.838093	1.19871	0.188715	0.139109	1.31405	1.31324	1.27569	0.874282	0.846663
		1.06498	1.06641	1.06955	0.173122	0.156902	1.29867	1.19638	1.1417	0.811642	0.83889
		0.942295	0.998664	1.14657	0.206763	0.174912	1.21199	1.22511	1.24031	0.874443	0.848649
		1.0501	0.958067	0.9362	0.23256	0.155929	1.28866	1.31033	1.32115	0.81318	0.725496
		0.852262	0.95164	0.716855	0.26138	0.15611	1.23962	1.12134	1.23649	0.715316	0.843865
		1.29692	0.901878	0.883946	0.259391	0.162552	1.32309	0.902698	1.22772	0.778416	1.08345
		1.15686	0.918108	0.842836	0.223773	0.119318	1.23679	1.18912	1.34816	0.820092	0.789644
		0.924706	0.936895	1.20676	0.175196	0.158272	1.22037	1.15809	1.26876	0.766223	0.805047
		0.832632	0.937225	1.36355	0.181769	0.143838	1.13454	1.29632	1.33254	0.797704	0.82961
		1.1493	0.866412	1.11737	0.188046	0.139449	1.28161	1.16652	1.26555	0.929414	0.980053
		0.908959	0.93436	0.985841	0.183669	0.145584	1.25896	1.20252	1.24135	1.07444	0.642765
		1.07086	1.03513	0.921219	0.121391	0.156852	1.29013	1.32131	1.24369	0.801791	0.632241
		1.09002	1.06732	0.984222	0.145003	0.130968	1.27472	1.16502	0.971927	0.711481	0.872542
		1.21171	1.04562	0.902844	0.079202	0.185178	1.17265	1.13847	1.01965	0.865901	0.843004
		1.08767	0.827882	0.794275	0.103572	0.177242	1.21537	0.939424	1.1867	0.88822	0.794427
		1.18369	1.05724	0.769132	0.129512	0.155484	1.31534	0.986358	1.39046	0.776119	0.846161
		1.15659	0.814314	0.79435	0.096324	0.159288	1.24471	1.10874	1.37762	0.800434	1.03901
		1.07114	1.1138	0.841185	0.072804	0.148987	0.906974	1.22649	1.07482	0.839196	0.883951
		1.09054	0.813257	0.875863	0.055251	0.160061	1.09797	1.12483	1.44388	0.752078	0.986582
		1.07662	1.02337	0.802402	0.130032	0.146284	0.924201	1.2519	1.21214	0.743077	0.833293
		1.05185	1.04447	0.727719	0.116353	0.144418	1.23304	1.29954	1.2961	0.853525	0.801459
		1.00388	0.816443	1.08477	0.18166	0.139829	0.996524	1.31366	1.28874	0.977681	0.8547
		0.885812	1.1529	0.764081	0.181482	0.161974	1.10434	1.09666	1.14699	0.697077	0.852715
		0.915581	1.1063	0.952111	0.183349	0.16047	1.1124	1.03758	1.10357	0.716693	0.827075
		1.081	1.16359	0.850892	0.148449	0.170924	1.18822	1.30371	1.0347	0.894099	0.858694
		0.936832	1.08447	0.910649	0.124567	0.217192	1.13537	0.940037	1.21292	0.832997	0.670486
		0.957007	0.956886	1.00898	0.107975	0.208586	1.16107	0.800429	0.936086	0.831412	0.723942
		0.91845	1.06633	0.837136	0.12591	0.149285	1.28402	0.993807	1.24001	0.936923	0.733844
		0.943026	0.803076	1.20985	0.106398	0.142715	1.30655	1.30454	1.14682	0.711688	0.773954
		0.979273	0.9979	0.806678	0.120702	0.14544	1.21495	1.1718	1.16871	0.795959	0.708012
		1.04888	0.888561	0.795919	0.139086	0.136139	1.33523	1.08945	1.11513	0.837635	0.801435
		0.864326	0.817518	0.905083	0.148419	0.125176	1.3015	1.44488	1.25244	0.898255	0.892968
		0.907566	0.953387	1.05363	0.139602	0.155727	1.29647	1.29598	1.12867	0.727233	0.820234
		1.03692	0.791364	0.904835	0.1501	0.196933	1.09708	1.14966	1.11796	0.742962	0.81105
		1.03998	0.933754	1.07735	0.077163	0.239748	1.16682	1.07983	1.08574	0.877405	0.85537
		0.87103	0.940524	1.0838	0.077222	0.193809	1.29444	1.29985	1.28934	0.745672	0.832815
		0.986867	0.739599	1.10006	0.106773	0.237662	1.24471	1.13387	1.10621	0.802526	0.806171
		1.01751	0.812258	1.06028	0.120218	0.187644	1.20347	1.06511	1.3477	0.903054	0.875054
		0.997165	0.976854	0.841347	0.129378	0.201936	1.26774	1.26392	1.23301	0.746682	0.740445
		0.942357	0.885293	1.01139	0.219258	0.188296	1.25165	0.909963	1.14462	0.817956	0.632169
		1.05937	0.996948	0.891214	0.21031	0.147818	1.22456	0.967627	1.22423	0.850126	0.711122
		1.02024	0.910496	0.785506	0.211147	0.166933	1.28494	1.27192	1.0281	0.845258	0.78907
		1.06477	1.1034	0.989338	0.264868	0.181504	1.18104	1.31128	1.38147	0.807899	0.744009

## Sheet: Fig.4
	Fig.4b												Fig.4c
	ROS content												GA content
	HS					HS+GSNO								WT			siControl-1			siControl-2			CAT1i-8			CAT1i-14
	WT	siControl-1	siControl-2	CATi-8	CATi-14	WT	siControl-1	siControl-2	CATi-8	CATi-14			HS	40.659	37.543	37.072	40.68	36.614	37.561	39.848	38.387	39.366	47.108	48.664	45.837	48.258	47.557	45.708
	0.959957	0.918133	1.02114	1.90452	1.88155	0.490553	0.62347	0.676421	1.92629	1.86371			HS+GSNO	28.912	26.738	33.383	28.72	31.433	31.674	29.275	30.492	31.875	47.347	48.553	46.328	44.199	48.787	49.197
	0.866123	0.943847	0.981651	2.20559	2.01012	0.661666	0.644448	0.699523	1.97362	1.95708
	0.833602	0.899792	1.10138	2.29299	2.22141	0.753762	0.626335	0.702181	1.90087	2.12445
	0.914965	0.854258	0.946431	2.37716	2.18242	0.589033	0.602989	0.738069	2.05704	2.43726
	1.1738	1.08845	0.97718	2.21677	2.08178	0.660065	0.696851	0.733304	2.32648	1.80065
	1.16734	0.870714	0.922531	2.29452	2.25011	0.653416	0.656032	0.716255	1.96468	1.96614
	1.01985	1.0294	0.994665	1.94688	2.1488	0.694689	0.533167	0.705577	2.19821	2.11717
	0.931441	1.10756	0.808688	2.01896	2.20878	0.529617	0.56516	0.704395	1.95818	2.48043
	0.950884	1.04118	0.980084	2.06921	2.15238	0.639996	0.597242	0.775115	1.94442	2.25149
	1.06485	1.08847	0.952749	1.91016	2.32224	0.706817	0.756388	0.695771	1.97389	2.25715
	1.08511	0.957269	1.16452	2.27001	2.2357	0.541151	0.704466	0.695676	2.47216	2.361
	1.20335	0.935736	1.10042	2.03107	2.13537	0.692824	0.701068	0.506054	2.24615	2.0575
	0.869521	1.12223	1.20043	2.06413	2.28249	0.633975	0.594858	0.523209	1.87247	1.89819
	0.870915	1.05548	1.10465	1.72923	2.05571	0.623191	0.710658	0.704006	1.74974	2.31549
	0.905558	1.31675	1.17737	2.24095	2.26425	0.740949	0.539644	0.690664	1.93161	2.24748
	1.0513	1.00049	1.01131	2.20573	2.25224	0.617616	0.619555	0.719026	2.07176	1.90624
	1.28018	0.975644	0.866417	2.39881	2.04119	0.672877	0.624893	0.679156	1.83613	2.34622
	1.16351	1.05284	1.12948	2.08819	2.22676	0.577539	0.660979	0.573526	1.95076	2.20592
	1.17135	0.919712	0.945005	1.93207	2.04973	0.669633	0.63032	0.601747	1.91407	2.15103
	0.91088	0.823257	0.821399	2.12914	2.36354	0.722968	0.727687	0.810236	2.25883	2.22568
	1.34611	0.99371	1.07047	1.94387	2.01034	0.64705	0.661637	0.722679	2.13164	2.48625
	1.12639	0.817116	0.970427	2.37063	1.89316	0.63063	0.513612	0.719319	1.85008	2.16161
	0.97117	1.15416	1.12323	2.01144	2.29645	0.753193	0.615018	0.648835	2.24677	2.21805
	0.95161	0.936757	1.11952	2.33431	2.2687	0.617981	0.802758	0.726068	2.23381	1.91071
	1.10367	0.8562	1.1462	1.98402	2.25065	0.723272	0.703167	0.692481	1.90198	2.41067
	1.10428	1.17865	0.894836	2.06342	2.0308	0.806406	0.649911	0.63281	1.95936	1.75213
	1.0083	1.01762	1.08573	2.35109	2.01043	0.644557	0.649947	0.809347	1.77813	1.74929
	1.01184	1.19588	0.983796	2.36549	2.15739	0.684918	0.578968	0.710152	1.94952	1.76578
	1.1067	1.26493	1.07073	2.38683	2.15252	0.716278	0.587954	0.65137	2.37785	1.98406
	0.920071	0.98382	1.10278	2.29292	2.18976	0.808986	0.507402	0.701147	1.89496	2.05556
	0.948763	1.01765	1.00246	2.19568	2.10274	0.674194	0.587972	0.640258	2.006	2.08674
	0.939258	0.80844	0.980343	2.28011	2.12023	0.67466	0.661993	0.652153	2.34804	2.46811
	0.858071	0.788999	0.925738	2.22384	1.85046	0.630448	0.520676	0.711419	1.9022	2.13836
	1.01738	1.03028	0.95668	2.34319	2.13	0.789013	0.621246	0.693699	1.94395	2.43826
	1.08706	1.06763	1.14036	2.38371	2.22094	0.681492	0.652758	0.523685	2.23749	2.40559
	0.932482	1.20103	1.26534	2.05216	2.28143	0.823312	0.802687	0.608359	2.36471	2.09735
	1.05299	1.05541	1.19032	2.34174	2.18959	0.563775	0.617598	0.62252	2.25026	2.44402
	0.864945	1.00884	0.911676	2.15468	2.10838	0.646098	0.641708	0.755983	2.4859	2.15954
	0.884348	1.03474	1.41105	2.39237	2.01154	0.663977	0.764146	0.633569	2.41772	2.34572
	0.817478	1.27906	1.24354	2.39362	2.16972	0.598013	0.649235	0.622591	2.33282	2.01526
	0.806363	1.01765	1.1197	2.20448	2.13934	0.616298	0.651512	0.707201	2.47847	1.71135
	0.841202	0.83723	1.30738	2.41073	1.90251	0.730103	0.562509	0.634928	1.94637	1.89043
	0.929046	0.934944	0.714975	2.02367	2.00629	0.530975	0.754911	0.646294	1.92558	1.87403
	0.90218	0.804806	0.998074	2.15241	1.92531	0.6806	0.775214	0.629651	2.39709	1.98389
	1.18189	0.814027	0.824382	2.16518	2.15699	0.621083	0.597705	0.619432	2.23183	1.77723
	0.995738	0.982598	0.952819	1.84509	1.8709	0.632354	0.6221	0.653653	2.22691	1.93441
	0.901944	0.872579	1.09648	2.35778	2.03187	0.500628	0.636014	0.560572	1.89353	1.9567
	1.09152	0.796156	0.873788	2.26237	1.96799	0.701135	0.632918	0.630762	1.94389	2.10417
	0.845365	1.10961	0.983932	1.8216	2.29496	0.793817	0.620036	0.723809	1.93068	1.93923
	0.922506	1.23192	0.974951	1.94518	2.46238	0.652585	0.705445	0.597123	1.96149	1.98994
	0.907345	0.937406	0.947352	2.22852	1.9731	0.782039	0.619662	0.654973	2.42419	1.82953
	0.826984	0.926742	0.820653	2.2672	2.01919	0.612001	0.711352	0.660978	2.11748	1.91501
	0.809898	1.26408	0.988645	1.93598	1.95822	0.614839	0.594431	0.685139	2.18447	1.87998
	0.947172	0.950207	0.910574	1.93422	2.14549	0.582729	0.637384	0.651359	2.15404	1.85537
	0.991791	0.794402	0.886271	2.36161	2.28997	0.657146	0.578879	0.687487	2.10278	1.99906
	1.21418	1.03021	0.969492	2.33959	2.2114	0.674701	0.610996	0.645773	1.91655	2.07177
	1.13242	1.31082	1.35714	1.99685	2.14623	0.665194	0.616993	0.643699	2.17173	1.95165
	1.13274	1.18862	0.971634	2.32199	2.20492	0.701966	0.721957	0.615549	2.08011	2.2425
	1.25465	0.991179	1.13685	2.25579	2.05531	0.624529	0.704359	0.590787	2.11147	2.06345
	1.23623	0.935723	1.16315	2.1538	1.88088	0.567642	0.669644	0.590822	2.23164	2.14444

## Sheet: Fig.6h
	Fig.6h
	CAT activity
	CAT	CAT+GSNO	C401S+GSNO	C642S+GSNO	C653S+GSNO	C401/642S+GSNO	C401/653S+GSNO	C642/653S+GSNO	C401/642/653SS+GSNO
	1.307	4.357	2.173	2.315	3.053	1.879	1.921	2.308	1.079
	1.178	5.045	2.159	2.657	3.279	1.942	1.893	2.486	1.376
	0.621	3.673	1.992	2.787	3.102	1.783	1.802	2.69	1.163

## Sheet: Fig.S1b
	Fig.S1b
	Expression of GSNOR
	WT	siControl-1	siControl-2	GSNORi-11	GSNORi-12
	1.021	1.035	1.154	0.111	0.114
	1.013	0.926	0.88	0.189	0.213
	0.965	1.189	0.984	0.119	0.129

## Sheet: Fig.S2
	Fig.S2b							Fig.S2c
	Expression of CAT							CAT activity
	WT	siControl-1	siControl-2	CAT1i-8	CAT1i-14			WT	siControl-1	siControl-2	CAT1i-8	CAT1i-14
	0.965	1.117	0.976	0.363	0.414			1.137	0.858	1.295	0.374	0.317
	0.913	0.895	0.965	0.285	0.395			0.872	1.214	0.828	0.293	0.263
	1.132	1.037	1.156	0.386	0.404			0.989	0.843	0.794	0.287	0.353

## Sheet: Fig.S4
	Fig.S4a						Fig.S4b
	Acetyl-CoA content						pyruvate content
	WT	siControl-1	siControl-2	GSNORi-11	GSNORi-12		WT	siControl-1	siControl-2	GSNORi-11	GSNORi-12
	272.08	296.969	299.211	201.938	190.496		174.46	165.843	180.747	135.541	135.157
	314.145	268.704	260.846	169.732	200.627		164.991	181.513	167.156	121.053	111.669
	260.434	285.339	284.462	205.469	176.032		184.652	155.834	165.982	110.473	121.407
	Fig.S4c						Fig.S4d
	extracellular polysaccharide content						intracellular polysaccharide content
	WT	siControl-1	siControl-2	GSNORi-11	GSNORi-12		WT	siControl-1	siControl-2	GSNORi-11	GSNORi-12
	90.915	90.016	102.442	246.588	166.338		9.94	9.865	9.954	9.802	9.969
	101.805	111.949	103.674	178.763	258.581		10.475	9.779	9.763	8.084	8.045
	99.001	89.443	112.361	236.049	166.006		11.937	11.244	10.348	8.64	8.266
